# Supplementary material for: Single-Cell Analysis Links C7+ Cancer-Associated Fibroblasts with Incomplete Resection in Platinum-Sensitive Relapsed Ovarian Cancer
Source: Biomedicines. 2025 Dec 8;13(12):3011. doi: 10.3390/biomedicines13123011 (PMC12731083; doi:10.3390/biomedicines13123011)
Supplement: Supplementary file 1 [file biomedicines-13-03011-s001.zip]

Archive with 4 entries (4 files):
- Supplementary Figures.pdf
- Supplementary Table S1_sc-RNAseq.xlsx
- Supplementary Table S2_spatial transcriptomics.xlsx
- Supplementary Table S3_Primary cells.xlsx
