# Supplementary material for: Single-Cell Analysis Links C7+ Cancer-Associated Fibroblasts with Incomplete Resection in Platinum-Sensitive Relapsed Ovarian Cancer
Source: Biomedicines. 2025 Dec 8;13(12):3011. doi: 10.3390/biomedicines13123011 (PMC12731083; doi:10.3390/biomedicines13123011)
Supplement: Supplementary file 1 [file biomedicines-13-03011-s001.zip › Supplementary Table S1_sc-RNAseq.xlsx]

## Sheet: Table S1
Clinical information of patients in the single-cell sequencing cohort(n=11)
Sample-ID	Age	Histology Type	Anatomical site	SCR surgical outcome	iMODEL	FIGO stage	RD after primary surgery	PFI	CA125 at recurrence	ECOG performance status	Ascites at recurrence	BRCA state
A1	53	HGSOC	Right diaphragmatic surface	non-R0	2.6	IIIC	R0	25.5	335	0	0	gBRCA(-)
A2	45	HGSOC	Greater omentum	R0	2.6	IIIB	R0	81	960.4	0	0	gBRCA1(+)
A3	58	HGSOC	Gastric wall	R0	0.8	IIIC	R0	23	86.3	0	0	gBRCA1(+)
A7	54	HGSOC	Pelvic cavity	R0	2.3	IIIC	non-R0	104	13.8	0	0	g/sBRCA(-)
A8	49	HGSOC	Paracolic gutter of descending colon	R0	0.8	IIIC	R0	82.5	27.2	0	0	gBRCA1(+)
A10	65	HGSOC	Ileocecal region	non-R0	4.1	IIIC	non-R0	26.5	113	0	0	gBRCA1(+)
A11	59	HGSOC	Segment VI of liver	R0	0	IC	R0	48	45	0	0	g/sBRCA(-)
A14	68	HGSOC	Hepatic flexure of colon	R0	2.3	IVA	non-R0	25	22.3	0	0	sBRCA1(+)
A16	71	HGSOC	Mesentery of small intestine	non-R0	3.2	IVB	R0	9	25.4	2	0	g/sBRCA(-)
A17	58	HGSOC	Right diaphragmatic surface	R0	0.8	IIIC	R0	57	25.8	0	80ml	g/sBRCA(-)
A18	58	HGSOC	Right paracolic gutter	R0	2.6	IIIA1	R0	24	126	0	100ml	g/sBRCA(-)
			Baseline characteristics of PSROC patients included in the scRNA-seq analysis
			Characteristics	R0(n=8)	non-R0(n=3)
			Age, Mean ± SD	63.0 ± 9.8 (53–71)	56.2 ± 7.4 (45–68)
			ECOG
			0	8 (100%)	2 (67%)
			1-2	0	1 (23%)
			FIGO stage
			I/II	1 (12.5%)	0
			III	6 (75%)	2 (67%)
			IV	1 (12.5%)	1 (23%)
			CA125 at relapse, U mL−1
			<105	6 (75%)	1 (23%)
			≥105	2 (25%)	2 (67%)
			Ascites at relapse
			Absent	6 (75%)	3 (100%)
			Present	2 (25%)	0
			Platinum-free interval
			<6	0	0
			≥ 6	8 (100%)	3 (100%)
			BRCA state
			Mutant	4 (50%)	1 (23%)
			WT	4 (50%)	2 (67%)
iMODEL: The international model score was calculated based on six clinical variables, including FIGO stage at initial diagnosis, residual disease after primary debulking surgery, platinum-free interval(PFI), Eastern Cooperative Oncology Group(ECOG) performance status, serum CA125 level at recurrence, and the presence of ascites at recurrence.

## Sheet: Sheet2
Characteristics	R0(n=8)	non-R0(n=3)
Age, Mean ± SD	63.0 ± 9.8 (53–71)	56.2 ± 7.4 (45–68)
ECOG
0	8 (100%)	2 (67%)
1-2	0	1 (23%)
FIGO stage
I/II	1 (12.5%)	0
III	6 (75%)	2 (67%)
IV	1 (12.5%)	1 (23%)
CA125 at relapse, U mL−1
<105	6 (75%)	1 (23%)
≥105	2 (25%)	2 (67%)
Ascites at relapse
Absent	6 (75%)	3 (100%)
Present	2 (25%)	0
Platinum-free interval
<6	0	0
≥ 6	8 (100%)	3 (100%)
BRCA state
Mutant	4 (50%)	1 (23%)
WT	4 (50%)	2 (67%)
