# Supplementary material for: Single-Cell Analysis Links C7+ Cancer-Associated Fibroblasts with Incomplete Resection in Platinum-Sensitive Relapsed Ovarian Cancer
Source: Biomedicines. 2025 Dec 8;13(12):3011. doi: 10.3390/biomedicines13123011 (PMC12731083; doi:10.3390/biomedicines13123011)
Supplement: Supplementary file 1 [file biomedicines-13-03011-s001.zip › Supplementary Table S2_spatial transcriptomics.xlsx]

## Sheet: Table S2
Clinical information of patients in the spatial transcriptomics (n = 2)
Sample-ID	Age	Histology Type	Anatomical site	SCR surgical outcome	iMODEL	FIGO stage	RD after primary surgery	PFI	CA125 at recurrence	ECOG performance status	Ascites at recurrence	BRCA state
non-R0	47	HGSOC	Gastric greater curvature	non-R0	0.8	IIIC	R0	22	84.1	0	0	gBRCA(-)
R0	68	HGSOC	Pelvic mass	R0	2.6	IIIC	R0	29.5	130	0	0	g/sBRCA(-)
iMODEL: The international model score was calculated based on six clinical variables, including FIGO stage at initial diagnosis, residual disease after primary debulking surgery, platinum-free interval(PFI), Eastern Cooperative Oncology Group(ECOG) performance status, serum CA125 level at recurrence, and the presence of ascites at recurrence.
