# Supplementary material for: Single-Cell Analysis Links C7+ Cancer-Associated Fibroblasts with Incomplete Resection in Platinum-Sensitive Relapsed Ovarian Cancer
Source: Biomedicines. 2025 Dec 8;13(12):3011. doi: 10.3390/biomedicines13123011 (PMC12731083; doi:10.3390/biomedicines13123011)
Supplement: Supplementary file 1 [file biomedicines-13-03011-s001.zip › Supplementary Table S3_Primary cells.xlsx]

## Sheet: Table S3
Clinical information of patients in the primary fibroblast cell line (n = 3)
Sample-ID	Age	Histology Type	Anatomical site	SCR surgical outcome	iMODEL	FIGO stage	RD after primary surgery	PFI	CA125 at recurrence	ECOG performance status	Ascites at recurrence	BRCA status
CAF1	74	HGSOC	Mesentery of small intestine	non-R0	2.3	IVB	non-R0	16	40.2	0	0	g/sBRCA(-)
CAF2	71	HGSOC	Treitz ligament nodule	non-R0	3.2	IVB	R0	14	59	0	0	gBRCA(-)
CAF3	55	HGSOC	Diaphragmatic surface of the liver	non-R0	3.2	IVB	R0	11	16.6	0	0	g/sBRCA(-)
iMODEL: The international model score was calculated based on six clinical variables, including FIGO stage at initial diagnosis, residual disease after primary debulking surgery, platinum-free interval(PFI), Eastern Cooperative Oncology Group(ECOG) performance status, serum CA125 level at recurrence, and the presence of ascites at recurrence.
